# Supplementary material for: Calcium State-Dependent Regulation of Epithelial Cell Quiescence by Stanniocalcin 1a
Source: Front Cell Dev Biol. 2021 Apr 9;9:662915. doi: 10.3389/fcell.2021.662915 (PMC8063699; doi:10.3389/fcell.2021.662915)
Supplement: Supplementary file 1 [file Table_1.XLSX]

## Sheet: Figure 2
																	The experiment lasted from 3 dpf to 10 dpf. On day 10, surviving embryos were collected. In the table, the leftmost column indicates on which day the data was collected. In the subsequent columns, a number ZERO before day 10 indicates that no fish died on that day in that group. Each number ONE indicates a fish died on that day in that group. On day 10, each number ZERO indicates a surviving fish…
	Figure 2C				Figure 2D				Figure 2E				Figure 2F				Figure 2G	47	92	38
	stc1a(+17)+/+	stc1a(+17)+/-	stc1a(+17)-/-		stc1a(+17)+/+	stc1a(+17)+/-	stc1a(+17)-/-		stc1a(+17)+/+	stc1a(+17)+/-	stc1a(+17)-/-		stc1a(+17)+/+	stc1a(+17)+/-	stc1a(+17)-/-		dpf	stc1a(+17)+/+	stc1a(+17)+/-	stc1a(+17)-/-
	2.44165	2.35727	2.39677		29	28	27		2.94795	3.00289	3.01157		127.912	130.316	116.37		3	0	0	0
	2.33932	2.33842	2.30072		28	28	27		2.91181	2.92482	3.02892		127.304	131.336	121.419		4	0	0	0
	2.32585	2.50628	2.40934		28	28	27		2.99855	3.10843	3.09687		130.984	127.338	127.799		5	0	0	1
	2.37343	2.47127	2.43627		29	30	30		2.98554	3	2.80626		128.81	125.64	118.85		5			1
	2.30072	2.41831	2.3851		27	27	30		3.03181	3.01735	2.91904		131.469	129.457	123.343		5			1
	2.37792	2.41921	2.36445		29	28	28		3.02024	2.99855	2.97542		130.275	130.599	129.877		6	0	0	1
	2.35188	2.45242	2.28097		29	28	30		3.05928	2.93928	2.96819		119.675	138.675	129.454		6			1
	2.4596	2.30521	2.41562		30	27	30		2.99422	2.94651	2.84096		132.175	127.537	128.089		7	1	1	1
	2.42549	2.34829	2.48474		28	26	30		3.0694	2.88289	2.95373		119.121	125.863	130.205		7	1	1	1
	2.35548	2.45242	2.32226		29	28	31		2.93783	2.88868	2.9306		127.304	134.543	136.074		7			1
	2.3456	2.3088	2.36714		29	29	28		2.97831	2.97108	2.92193		131.178	129.534	130.406		7			1
	2.43716	2.35996	2.39946		29	29	28		2.98121	3.01301	2.96386		132.785	133.708	129.43		7			1
	2.32944	2.50179	2.46948		29	30	29		2.95373	2.93783	2.95952		136.749	131.745	138.098		7			1
	2.42011	2.35996	2.45781		30	29	29		2.9653	2.95663	2.95663		122.573	129.697	130.26		7			1
	2.38061	2.41113	2.32226		29	29	30		3.02602	2.90602	2.98699		134.538	125.207	134.08		7			1
	2.25135	2.40215			29	30			2.92482	3.02169	3.04916		137	129.867	134.81		7			1
	2.43986	2.29982			30	30			3.03614	2.90024			142.019	136.762			7			1
	2.37253	2.33303			30	30			2.96241	2.97253			136.586	136.149			7			1
	2.39138	2.29533			30	30			2.9841	2.97108			127.36	128.979			7			1
	2.39318	2.33393			31	30			2.94072	2.89735			133.144	124.736			7			1
		2.33214				27			2.91325	2.90024			138.721	141.54			7			1
		2.24237				29			2.92771	2.91615			115.661	137.089			7			1
		2.35188				29			2.93783	2.98265			129.395	130.547			8	1	1	1
		2.34201				30			3.12578	3.07518			128.157	130.585			8		1	1
		2.37343				27			2.85831	2.9653			136.784	133.232			8		1	1
		2.45601				30			3.00145	3.01301			134.389	125.956			8		1	1
		2.35099				30			2.9494	2.99132			132.874	138.013			8		1	1
		2.38689				30			2.92482	2.9494			141.461	144.812			8		1	1
		2.3079				30				2.99566				133.175			8		1	1
		2.31239				29											8			1
		2.22891				30											8			1
		2.386				30											8			1
		2.34201				28											8			1
		2.41921				28											8			1
		2.44524				28											8			1
		2.49641				29											8			1
		2.47486				28											8			1
		2.47217				30											9	1	1	1
		2.307				30											10	0	0	0
		2.45332				32											10	0	0	0
		2.40305				31											10	0	0
		2.48115				31											10	0	0
																	10	0	0
																	10	0	0
																	10	0	0
																	10	0	0
																	10	0	0
																	10	0	0
																	10	0	0
																	10	0	0
																	10	0	0
																	10	0	0
																	10	0	0
																	10	0	0
																	10	0	0
																	10	0	0
																	10	0	0
																	10	0	0
																	10	0	0
																	10	0	0
																	10	0	0
																	10	0	0
																	10	0	0
																	10	0	0
																	10	0	0
																	10	0	0
																	10	0	0
																	10	0	0
																	10	0	0
																	10	0	0
																	10	0	0
																	10	0	0
																	10	0	0
																	10	0	0
																	10	0	0
																	10	0	0
																	10	0	0
																	10	0	0
																	10	0	0
																	10	0	0
																	10	0	0
																	10		0
																	10		0
																	10		0
																	10		0
																	10		0
																	10		0
																	10		0
																	10		0
																	10		0
																	10		0
																	10		0
																	10		0
																	10		0
																	10		0
																	10		0
																	10		0
																	10		0
																	10		0
																	10		0
																	10		0
																	10		0
																	10		0
																	10		0
																	10		0
																	10		0
																	10		0
																	10		0
																	10		0
																	10		0
																	10		0
																	10		0
																	10		0
																	10		0
																	10		0
																	10		0
																	10		0
																	10		0
																	10		0
																	10		0
