# Supplementary material for: Calcium State-Dependent Regulation of Epithelial Cell Quiescence by Stanniocalcin 1a
Source: Front Cell Dev Biol. 2021 Apr 9;9:662915. doi: 10.3389/fcell.2021.662915 (PMC8063699; doi:10.3389/fcell.2021.662915)
Supplement: Supplementary file 2 [file Table_2.XLSX]

## Sheet: Supplemental figure 3
The experiment lasted from day 3 to day 10. On day 10, surviving embryos were collected. In the table, the leftmost column indicates on which day the data was collected. In the subsequent columns, a number ZERO before day 10 indicates that no fish died on that day in that group. Each number ONE indicates a fish died on that day in that group. On day 10, each number ZERO indicates a surviving fish…
	Supplemental figure 3D	85	83
	dpf	stc2b+/+	stc2b-/-
	1	0	0
	2	0	0
	3	0	0
	4	0	0
	5	0	0
	6	0	0
	7	0	1
	8	0	0
	9	0	1
	10	0	0
	10	0	0
	10	0	0
	10	0	0
	10	0	0
	10	0	0
	10	0	0
	10	0	0
	10	0	0
	10	0	0
	10	0	0
	10	0	0
	10	0	0
	10	0	0
	10	0	0
	10	0	0
	10	0	0
	10	0	0
	10	0	0
	10	0	0
	10	0	0
	10	0	0
	10	0	0
	10	0	0
	10	0	0
	10	0	0
	10	0	0
	10	0	0
	10	0	0
	10	0	0
	10	0	0
	10	0	0
	10	0	0
	10	0	0
	10	0	0
	10	0	0
	10	0	0
	10	0	0
	10	0	0
	10	0	0
	10	0	0
	10	0	0
	10	0	0
	10	0	0
	10	0	0
	10	0	0
	10	0	0
	10	0	0
	10	0	0
	10	0	0
	10	0	0
	10	0	0
	10	0	0
	10	0	0
	10	0	0
	10	0	0
	10	0	0
	10	0	0
	10	0	0
	10	0	0
	10	0	0
	10	0	0
	10	0	0
	10	0	0
	10	0	0
	10	0	0
	10	0	0
	10	0	0
	10	0	0
	10	0	0
	10	0	0
	10	0	0
	10	0	0
	10	0	0
	10	0	0
	10	0	0
	10	0	0
	10	0	0
	10	0	0
	10	0	0
	10	0	0
	10	0
	10	0
	10	0
	10	0
