# Supplementary material for: Calcium State-Dependent Regulation of Epithelial Cell Quiescence by Stanniocalcin 1a
Source: Front Cell Dev Biol. 2021 Apr 9;9:662915. doi: 10.3389/fcell.2021.662915 (PMC8063699; doi:10.3389/fcell.2021.662915)
Supplement: Supplementary file 3 [file Table_3.XLSX]

## Sheet: Figure supplemental 2
																	The experiment lasted from day 3 to day 10. On day 10, surviving embryos were collected. In the table, the leftmost column indicates on which day the data was collected. In the subsequent columns, a number ZERO before day 10 indicates that no fish died on that day in that group. Each number ONE indicates a fish died on that day in that group. On day 10, each number ZERO indicates a surviving fish…
	Supplemental figure 2C				Supplemental figure 2D				Supplemental figure 2E				Supplemental figure 2F				Supplemental figure 2G	41	97	36
	stc1a(Δ18+1)+/+	stc1a(Δ18+1)+/-	stc1a(Δ18+1)-/-		stc1a(Δ18+1)+/+	stc1a(Δ18+1)+/-	stc1a(Δ18+1)-/-		stc1a(Δ18+1)+/+	stc1a(Δ18+1)+/-	stc1a(Δ18+1)-/-		stc1a(Δ18+1)+/+	stc1a(Δ18+1)+/-	stc1a(Δ18+1)-/-		dpf	stc1a(Δ18+1)+/+	stc1a(Δ18+1)+/-	stc1a(Δ18+1)-/-
	2.40664	2.37522	2.37702		29	30	30		2.80048	3.01012	2.75711		133.618	116.683	131.056		3	0	0	0
	2.41113	2.31688	2.47486		31	31	30		2.87711	3.09398	2.76723		126.744	124.03	127.998		4	0	0	0
	2.40844	2.33214	2.35727		29	31	30		2.87277	2.96241	3.12434		130.741	134.221	129.251		5	0	0	1
	2.39318	2.33483	2.43268		30	30	31		3.13157	3.00723	3.01012		121.028	132.764	120.406		6	0	1	1
	2.44524	2.40575	2.49641		30	30	30		3.04771	3.05205	3		131.518	132.344	129.773		6		1	1
	2.42101	2.45601	2.45242		30	31	30		2.88723	3.13446	3.03614		128.248	125.575	131.56		6			1
	2.38689	2.37163	2.44345		30	31	30		2.99855	2.98988	3.02313		130.94	135.454	133.538		7	1	1	1
	2.45422	2.42819	2.51616		31	30	32		2.87855	3.03904	2.90747		125.727	128.431	128.864		7			1
	2.42101	2.39767	2.41293		32	30	30		2.93639	2.87855	3.01735		128.147	123.204	131.872		7			1
	2.5772	2.44255	2.36266		30	31	31		2.84675	2.83807	3.00868		124.676	136.122	126.674		7			1
	2.51347	2.48743	2.4991		30	31	29		2.85687	2.89157	2.85687		128.811	116.862	125.727		7			1
	2.47846	2.45781	2.50628		32	30	30		2.77157	3.05783	2.97831		132.603	122.641	128.412		7			1
	2.5009	2.54758	2.47666		31	29	30		2.95663	2.96386	2.92337		134.321	130.4	131.394		7			1
	2.54488	2.47127	2.24686		31	28	32		2.8959	2.95084	2.9306		135.476	132.924	121.578		7			1
		2.38241	2.49821			30	32		2.97976	2.95084	2.86554		130.597	129	128.034		7			1
		2.33483	2.42101			31	29		3.0159	2.82072	3.01879		131.864	121.028	128.501		7			1
		2.51885	2.47486			30	31		2.91181	2.60675	3.01446		129.93	104.036	131.46		7			1
		2.49551	2.386			30	28		2.93783	3.09108	3.0159		125.565	126.268	125.116		7			1
		2.39767	2.50628			31	30		2.99422	2.95518	2.99711		133.014	127.316	126.886		7			1
		2.54758	2.47307			31	31			3.05928	2.95518			135.807	134.943		7			1
		2.49641	2.55117			32	30			2.97108	2.92337			134.692	127.777		7			1
		2.41472	2.5404			31	31			2.93205				131.657			7			1
		2.36535	2.52065			30	31			3.03181				131.103			7			1
		2.44345	2.50808			32	31			2.90602				122.987			8	0	1	1
		2.41921	2.52154			28	31			2.7759				135.239			8			1
		2.45242				23				2.93494				123.968			8			1
		2.45153				28				2.83229				120.693			8			1
		2.44524				30				3.02458				129.668			8			1
		2.42998				30				2.94217				137.353			8			1
		2.47576				29				2.98265				132.258			8			1
		2.3079				30				3.01301				131.747			8			1
		2.61311				31				3.06795				134.991			8			1
		2.44345				31				2.97253				126.87			9	0	1	1
										3.04193				128.898			9			1
										2.92337				127.553			9			1
										3.07952				126.53			9			1
										2.99422				125.598			9			1
										3.02892				128.156			10	0	1	0
										2.84819				131.22			10	0	0
																	10	0	0
																	10	0	0
																	10	0	0
																	10	0	0
																	10	0	0
																	10	0	0
																	10	0	0
																	10	0	0
																	10	0	0
																	10	0	0
																	10	0	0
																	10	0	0
																	10	0	0
																	10	0	0
																	10	0	0
																	10	0	0
																	10	0	0
																	10	0	0
																	10	0	0
																	10	0	0
																	10	0	0
																	10	0	0
																	10	0	0
																	10	0	0
																	10	0	0
																	10	0	0
																	10	0	0
																	10	0	0
																	10	0	0
																	10	0	0
																	10	0	0
																	10	0	0
																	10	0	0
																	10	0	0
																	10	0	0
																	10	0	0
																	10	0	0
																	10	0	0
																	10		0
																	10		0
																	10		0
																	10		0
																	10		0
																	10		0
																	10		0
																	10		0
																	10		0
																	10		0
																	10		0
																	10		0
																	10		0
																	10		0
																	10		0
																	10		0
																	10		0
																	10		0
																	10		0
																	10		0
																	10		0
																	10		0
																	10		0
																	10		0
																	10		0
																	10		0
																	10		0
																	10		0
																	10		0
																	10		0
																	10		0
																	10		0
																	10		0
																	10		0
																	10		0
																	10		0
																	10		0
																	10		0
																	10		0
																	10		0
																	10		0
																	10		0
																	10		0
																	10		0
																	10		0
																	10		0
																	10		0
																	10		0
																	10		0
																	10		0
																	10		0
																	10		0
