# Supplementary material for: Calcium State-Dependent Regulation of Epithelial Cell Quiescence by Stanniocalcin 1a
Source: Front Cell Dev Biol. 2021 Apr 9;9:662915. doi: 10.3389/fcell.2021.662915 (PMC8063699; doi:10.3389/fcell.2021.662915)
Supplement: Supplementary file 4 [file Table_4.XLSX]

## Sheet: Figure 6
The experiment lasted from day 1or 3 to day 10. On day 10, surviving embryos were collected. In the table, the leftmost column indicates on which day the data was collected. In the subsequent columns, a number ZERO before day 10 indicates that no fish died on that day in that group. Each number ONE indicates a fish died on that day in that group. On day 10, each number ZERO indicates a surviving …
	Figure 6B	143	46	34	25		Figure 6D	147	47	34	11		Figure 6F	44	83	43		Figure 6H	45	86	40		Figure 6J	47	81	45
	dpf	Siblings	stc1a(Δ18+1)-/-	papp-aa-/-	stc1a(Δ18+1)-/-; papp-aa-/-		dpf	Siblings	stc1a(+17)-/-	igfbp5a-/-	stc1a(+17)-/-; igfbp5a-/-		dpf	stc1a(+17)+/+	stc1a(+17)+/-	stc1a(+17)-/-		dpf	stc1a(+17)+/+	stc1a(+17)+/-	stc1a(+17)-/-		dpf	stc1a(+17)+/+	stc1a(+17)+/-	stc1a(+17)-/-
	1	0	0	0	0		1	0	0	0	0		3	0	0	0		3	0	0	0		3	0	0	0
	2	0	0	0	0		2	0	0	0	0		4	0	0	0		4	0	0	0		4	0	0	0
	3	0	0	0	0		3	0	0	0	0		5	0	0	0		5	0	0	0		5	0	0	0
	4	0	0	0	0		4	0	0	0	0		6	0	1	1		6	0	1	0		6	0	0	1
	5	0	0	0	0		5	0	0	0	0		6		1	1		7	0	0	0		7	1	1	0
	6	1	1	0	0		6	0	1	0	0		7	1	1	1		8	0	1	0		8	0	1	0
	6		1				6		1				7			1		9	1	1	0		9	1	1	0
	6		1				6		1				7			1		10	0	0	1		10	1	1	0
	6		1				7	1	1	0	0		7			1		10	0	0	1		10	1	1	0
	7	1	1	1	0		7		1				7			1		10	0	0	0		10	0	1	0
	7	1	1				7		1				7			1		10	0	0	0		10	0	0	0
	7		1				7		1				8	0	0	1		10	0	0	0		10	0	0	0
	7		1				7		1				8			1		10	0	0	0		10	0	0	0
	7		1				7		1				8			1		10	0	0	0		10	0	0	0
	7		1				7		1				8			1		10	0	0	0		10	0	0	0
	7		1				7		1				8			1		10	0	0	0		10	0	0	0
	7		1				7		1				8			1		10	0	0	0		10	0	0	0
	7		1				7		1				8			1		10	0	0	0		10	0	0	0
	7		1				7		1				8			1		10	0	0	0		10	0	0	0
	7		1				7		1				8			1		10	0	0	0		10	0	0	0
	7		1				7		1				9	0	1	1		10	0	0	0		10	0	0	0
	7		1				8	0	1	0	0		9			1		10	0	0	0		10	0	0	0
	7		1				8		1				9			1		10	0	0	0		10	0	0	0
	7		1				8		1				9			1		10	0	0	0		10	0	0	0
	7		1				8		1				9			1		10	0	0	0		10	0	0	0
	7		1				8		1				9			1		10	0	0	0		10	0	0	0
	8	0	1	0	0		8		1				9			1		10	0	0	0		10	0	0	0
	8		1				8		1				9			1		10	0	0	0		10	0	0	0
	8		1				8		1				9			1		10	0	0	0		10	0	0	0
	8		1				8		1				9			1		10	0	0	0		10	0	0	0
	8		1				8		1				10	0	1	1		10	0	0	0		10	0	0	0
	8		1				8		1				10	0	0	1		10	0	0	0		10	0	0	0
	8		1				8		1				10	0	0	1		10	0	0	0		10	0	0	0
	9	1	1	0	0		8		1				10	0	0	1		10	0	0	0		10	0	0	0
	9		1				9	1	1	0	0		10	0	0	1		10	0	0	0		10	0	0	0
	9		1				9	1	1				10	0	0	1		10	0	0	0		10	0	0	0
	10	0	1	0	0		9	1	1				10	0	0	1		10	0	0	0		10	0	0	0
	10	0	0	0	0		9	1	1				10	0	0	0		10	0	0	0		10	0	0	0
	10	0	0	0	0		9		1				10	0	0	0		10	0	0	0		10	0	0	0
	10	0	0	0	0		9		1				10	0	0	0		10	0	0	0		10	0	0	0
	10	0	0	0	0		9		1				10	0	0	0		10	0	0	0		10	0	0	0
	10	0	0	0	0		9		1				10	0	0	0		10	0	0	0		10	0	0	0
	10	0	0	0	0		9		1				10	0	0	0		10	0	0	0		10	0	0	0
	10	0	0	0	0		9		1				10	0	0	0		10	0	0	0		10	0	0	0
	10	0	0	0	0		9		1				10	0	0	0		10	0	0	0		10	0	0	0
	10	0	0	0	0		9		1				10	0	0	0		10	0	0	0		10	0	0	0
	10	0	0	0	0		9		1				10	0	0			10	0	0	0		10	0	0	0
	10	0	0	0	0		9		1				10	0	0			10	0	0			10	0	0	0
	10	0	0	0	0		10	0	0	0	0		10	0	0			10	0	0			10	0	0	0
	10	0	0	0	0		10	0	0	0	0		10	0	0			10	0	0			10	0	0	0
	10	0	0	0	0		10	0	0	0	0		10	0	0			10	0	0			10	0	0	0
	10	0		0	0		10	0	0	0	0		10	0	0			10		0			10	0	0
	10	0		0	0		10	0		0	0		10	0	0			10		0			10		0
	10	0		0	0		10	0		0	0		10	0	0			10		0			10		0
	10	0		0	0		10	0		0	0		10	0	0			10		0			10		0
	10	0		0	0		10	0		0	0		10	0	0			10		0			10		0
	10	0		0	0		10	0		0	0		10	0	0			10		0			10		0
	10	0		0	0		10	0		0	0		10	0	0			10		0			10		0
	10	0		0	0		10	0		0	0		10	0	0			10		0			10		0
	10	0		0	0		10	0		0			10	0	0			10		0			10		0
	10	0		0	0		10	0		0			10	0	0			10		0			10		0
	10	0		0			10	0		0			10	0	0			10		0			10		0
	10	0		0			10	0		0			10	0	0			10		0			10		0
	10	0		0			10	0		0			10	0	0			10		0			10		0
	10	0		0			10	0		0			10	0	0			10		0			10		0
	10	0		0			10	0		0			10	0	0			10		0			10		0
	10	0		0			10	0		0			10	0	0			10		0			10		0
	10	0		0			10	0		0			10	0	0			10		0			10		0
	10	0		0			10	0		0			10	0	0			10		0			10		0
	10	0					10	0		0			10	0	0			10		0			10		0
	10	0					10	0		0			10	0	0			10		0			10		0
	10	0					10	0		0			10	0	0			10		0			10		0
	10	0					10	0		0			10	0	0			10		0			10		0
	10	0					10	0		0			10		0			10		0			10		0
	10	0					10	0		0			10		0			10		0			10		0
	10	0					10	0		0			10		0			10		0			10		0
	10	0					10	0		0			10		0			10		0			10		0
	10	0					10	0		0			10		0			10		0			10		0
	10	0					10	0		0			10		0			10		0			10		0
	10	0					10	0		0			10		0			10		0			10		0
	10	0					10	0		0			10		0			10		0			10		0
	10	0					10	0		0			10		0			10		0			10		0
	10	0					10	0					10		0			10		0			10		0
	10	0					10	0					10		0			10		0			10		0
	10	0					10	0					10		0			10		0			10		0
	10	0					10	0					10		0			10		0
	10	0					10	0					10		0			10		0
	10	0					10	0					10		0			10		0
	10	0					10	0					10		0			10		0
	10	0					10	0					10		0			10		0
	10	0					10	0					10		0
	10	0					10	0					10		0
	10	0					10	0					10		0
	10	0					10	0					10		0
	10	0					10	0					10		0
	10	0					10	0					10		0
	10	0					10	0					10		0
	10	0					10	0					10		0
	10	0					10	0					10		0
	10	0					10	0					10		0
	10	0					10	0					10		0
	10	0					10	0					10		0
	10	0					10	0					10		0
	10	0					10	0					10		0
	10	0					10	0					10		0
	10	0					10	0					10		0
	10	0					10	0					10		0
	10	0					10	0					10		0
	10	0					10	0					10		0
	10	0					10	0
	10	0					10	0
	10	0					10	0
	10	0					10	0
	10	0					10	0
	10	0					10	0
	10	0					10	0
	10	0					10	0
	10	0					10	0
	10	0					10	0
	10	0					10	0
	10	0					10	0
	10	0					10	0
	10	0					10	0
	10	0					10	0
	10	0					10	0
	10	0					10	0
	10	0					10	0
	10	0					10	0
	10	0					10	0
	10	0					10	0
	10	0					10	0
	10	0					10	0
	10	0					10	0
	10	0					10	0
	10	0					10	0
	10	0					10	0
	10	0					10	0
	10	0					10	0
	10	0					10	0
	10	0					10	0
	10	0					10	0
	10	0					10	0
	10	0					10	0
	10	0					10	0
	10	0					10	0
	10	0					10	0
	10	0					10	0
	10	0					10	0
	10	0					10	0
	10	0					10	0
	10	0					10	0
	10	0					10	0
	10	0					10	0
	10	0					10	0
	10	0					10	0
	10	0					10	0
	10	0					10	0
	10	0					10	0
	10	0					10	0
	10	0					10	0
	10	0					10	0
	10	0					10	0
	10	0					10	0
	10	0					10	0
	10	0					10	0
	10	0					10	0
	10	0					10	0
	10	0					10	0
	10	0					10	0
	10	0					10	0
	10	0					10	0
	10	0					10	0
	10	0					10	0
	10	0					10	0
	10	0					10	0
							10	0
							10	0
							10	0
							10	0
							10	0
							10	0
							10	0
							10	0
							10	0
							10	0
							10	0
							10	0
							10	0
							10	0
							10	0
