# Supplementary material for: Calcium State-Dependent Regulation of Epithelial Cell Quiescence by Stanniocalcin 1a
Source: Front Cell Dev Biol. 2021 Apr 9;9:662915. doi: 10.3389/fcell.2021.662915 (PMC8063699; doi:10.3389/fcell.2021.662915)
Supplement: Supplementary file 5 [file Table_5.XLSX]

## Sheet:  Supplemental Figure 4
	Supplemental Figure 4A				Supplemental Figure 4B				Supplemental Figure 4C					Supplemental Figure 4D
	stc1a(Δ35)+/+	stc1a(Δ35)+/-	stc1a(Δ35)-/-		stc2b+/+	stc2b+/-	stc2b-/-			-	+	++			-	+	++
	76	51	119		151	168	154		stc1a(Δ35)+/+	0.69	0.3	0.01		stc2b+/+	0.76	0.23	0.01
	54	49	51		129	140	151		stc1a(Δ35)+/-	0.7	0.29	0.01		stc2b+/-	0.71	0.29	0
	44	34	56		106	158	161		stc1a(Δ35)-/-	0.47	0.47	0.06		stc2b-/-	0.71	0.28	0.01
	60	52	92		182	187	127
	34	49	52		104	86	89
	66	53	73		162	121	124
	86	36	66			167	134
	49	30	96			90	221
	72	31	77			112	121
	80	46	56			117	144
	60	28	148				136
	123	46	52				133
	71	66	65				145
	80	41	84				102
	109	38	87				131
	68	63	76				120
	53	31	88				102
	77	44	143				137
		43	118				90
		66	123				165
		47	89				70
		62	144				101
		65	132				198
		55	175				156
		50	146				170
		47	95
		62
		78
		85
		110
		11
		82
		92
		88
		65
		63
		77
		75
		125
		78
		77
		53
		96
		65
		102
		69
		104
		74
