# Supplementary material for: Calcium State-Dependent Regulation of Epithelial Cell Quiescence by Stanniocalcin 1a
Source: Front Cell Dev Biol. 2021 Apr 9;9:662915. doi: 10.3389/fcell.2021.662915 (PMC8063699; doi:10.3389/fcell.2021.662915)
Supplement: Supplementary file 6 [file Table_6.XLSX]

## Sheet: Supplemental figure 1
	Supplemental figure 1A				Supplemental figure 1B
	stc1a				stc1a
	0.001mM	0.02mM	0.2mM		WT	trpv6 -/-
	0.01472	0.0810406	1.03265		0.822815	0.397691
	0.0133621	0.0742737	1.23467		1.21534	0.0737926
	0.0069645	0.0211451	0.784324		1.7901	0.423012
					0.558629	0.307673
