# Supplementary material for: Calcium State-Dependent Regulation of Epithelial Cell Quiescence by Stanniocalcin 1a
Source: Front Cell Dev Biol. 2021 Apr 9;9:662915. doi: 10.3389/fcell.2021.662915 (PMC8063699; doi:10.3389/fcell.2021.662915)
Supplement: Supplementary file 7 [file Table_7.XLSX]

## Sheet: Figure 3
	Figure 3A			Figure 3C				Figure 3D				Figure 3E					Figure 3F					Figure 3H
	Siblings	stc1a (+17)-/-		stc1a(+17)+/+	stc1a(+17)+/-	stc1a(+17)-/-		stc1a(Δ18+1)+/+	stc1a(Δ18+1)+/-	stc1a(Δ18+1)-/-			-	+	++			-	+	++			-	+	++
	0.268592	0.432713		58	87	37		67	68	41		stc(+17)+/+	0.76	0.24	0		stc(Δ18+1)+/+	0.65	0.31	0.04		stc(+17)+/+	0.73	0.27	0
	0.258338	0.501753		54	60	89		66	69	114		stc(+17)+/-	0.75	0.24	0.01		stc(Δ18+1)+/-	0.66	0.3	0.04		stc(+17)+/-	0.74	0.26	0
	0.280805	0.437624		48	58	63		81	59	121		stc(+17)-/-	0.59	0.38	0.03		stc(Δ18+1)-/-	0.4	0.47	0.13		stc(+17)-/-	0.47	0.47	0.06
				58	55	87		78	55	152
				55	73	89		60	74	92
				91	54	68		103	84	52
				41	82	98		81	45	140
				44	57	102		71	82	79
				77	97	95		59	78	117
				84	68	99			115	56
				50	70	68		38	86	78
				61	67	67		132	40	115
				61	61	62		38	96	110
				87	49	62		86	46	67
				66	62	65		57	92	92
				100	74	98		62	84	54
				56	58	76		42	86	109
				66	68	137		44	75	121
				81	64	82		53	59	93
				65	54	113		42	50	90
				101	50	86			74
				62	83	110			83
				78	32	33			95
				65	77	64			92
				66	67	144			78
				79	34	112			89
				85	75	113			70
				64	69	110			83
				87	59	109			29
				71	78	93			33
				71	85	137			126
				57	70	106			121
				76	65	122			67
				85	73				87
				51	77				47
				74	71				30
				67	70				40
				52	57				66
				49	90				63
				59	74				49
				56	39				44
				53	90				60
					66				61
					68				49
					89				32
					80				56
					69
					65
					75
					69
					71
					79
					110
					65
					69
					94
					99
					69
					42
					59
					62
					51
					52
					77
					75
					78
					70
					44
					84
					67
