# Supplementary material for: Calcium State-Dependent Regulation of Epithelial Cell Quiescence by Stanniocalcin 1a
Source: Front Cell Dev Biol. 2021 Apr 9;9:662915. doi: 10.3389/fcell.2021.662915 (PMC8063699; doi:10.3389/fcell.2021.662915)
Supplement: Supplementary file 8 [file Table_8.XLSX]

## Sheet: Figure 4
	Figure 4A				Figure 4B						Figure 4C							Figure 4D				Figure 4E					Figure 4F
	papp-aa in stc1a(+17)-/-				DMSO	DMSO	BMS	ZnCl2	Batimastat		ctrl	gRNAs	ctrl	gRNAs	ctrl	gRNAs		Uninjected	Scrambled	stc1a gRNAs		Siblings	stc1a(Δ18+1)-/-	pappaa-/-	pappaa-/-;stc1a(Δ18+1)-/-		Siblings	stc1a(+17)-/-	igfbp5a Δ11-/-	stc1a(+17)-/-;igfbp5a Δ11-/-
	stc1a(+17)+/+	stc1a(+17)+/-	stc1a(+17)-/-		79	126	50	119	73		68	161	78	111	31	42		40	29	52		74	103	28	26		42	111	28	63
	1.30379	1.18298	3.20538		61	131	100	70	111		58	96	87	116	51	62		58	52	72		33	109	26	64		58	115	58	50
	0.840619	0.858784	3.52691		91	135	93	45	117		68	93	75	69	59	19		54	104	142		41	108	27	15		48	80	55	69
	0.912417	0.928649	3.83082		93	117	66	85	107		73	120	66	88	32	49		61	58	44		39	137	37	15		66	94	81	66
					93	133	63	122	52		76	119	86	98	48	41		73	54	125		51	161	19	41		50	199	62
					88	150	93	85	99		74		81	99	32	44		56	95	140		87	104	47	26		36	177	49
					76	135	104	64	119		60		43	93		75		78	74	113		46	118	43	25		54	103	67
					86	175	64	97	141				57	122		37		66	91	171		49	91	36	56		57	128	46
					47	96	84	115	151				76	74				37	88	139		15	119	21	48		80	107	77
					95	118	93	101	112				70	59				28	50	101		40	108	27			88	58	68
					79	115	99	89	115				68	92				44	62	117		39	108	16			80	126	84
					67	148	114	115	151				56	163				32	102	85		45	118	26			80	108	50
					78	131	121	69	73				75	103				44	72	102		81	104	14			48	85	76
					87	158	94	66	130				58	94				31	80	77		63	116	39			56	97	82
					75	101	89	72	86				56					77	81	91		61	119	23			91	135	60
					89	78		111	92				64					52	57	60		108	94	15			89	104	39
					92	107	61	65	60				47					83	48	72		50		26			96	141	52
					87	95	149	107	64				50					47	40	76		40		19			35		55
					75	104	95	64	91				53					73	80	75		80		38			50
					76	106	63	73	79									53	60	94		90					62
					91	110	81	34										43	49	81		37					69
					77	76	87	83										37	43	138		98					65
					114	129	82	104										36	64	61		129					60
					92	86	51	78										58	55	126		60					47
					70	84	92	94										45	57	74		120					59
					71	143	94	90											74	50		43					68
					83	141	115	108											63	114		61					110
					91	142	110													73		69					45
					52															91		64					47
					74															67		55					69
					75															81		74					42
																				108		53					54
																				115		47					84
																				178		101					56
																				76		23
																				94		81
																				107		27
																				43		68
																				96		77
																				103		80
																				101		72
																				174		78
																						66
																						8
																						45
																						98
																						55
																						86
																						55
																						47
																						75
																						70
																						107
																						23
																						53
																						63
																						96
																						69
																						97
																						32
																						52
																						97
																						68
																						43
																						34
																						91
																						56
																						67
																						84
																						46
																						58
																						37
																						83
																						82
																						52
																						130
																						59
																						67
