# Supplementary material for: Calcium State-Dependent Regulation of Epithelial Cell Quiescence by Stanniocalcin 1a
Source: Front Cell Dev Biol. 2021 Apr 9;9:662915. doi: 10.3389/fcell.2021.662915 (PMC8063699; doi:10.3389/fcell.2021.662915)
Supplement: Supplementary file 9 [file Table_9.XLSX]

## Sheet: Figure 5
	Figure 5A							Figure 5C																			Figure 5D
	stc1a(+17)+/+	stc1a(+17)+/-	stc1a(+17)-/-	stc1a(+17)+/+	stc1a(+17)+/-	stc1a(+17)-/-		stc1a(+17)+/+	stc1a(+17)+/-	stc1a(+17)-/-	stc1a(+17)+/+	stc1a(+17)+/-	stc1a(+17)-/-	stc1a+/+	stc1a(+17)+/-	stc1a(+17)-/-	stc1a(+17)+/+	stc1a(+17)+/-	stc1a(+17)-/-	stc1a+/+	stc1a(+17)+/-	stc1a(+17)-/-	stc1a(+17)+/+	stc1a(+17)+/-	stc1a(+17)-/-		stc1a(Δ18+1)+/+	stc1a(Δ18+1)+/-	stc1a(Δ18+1)-/-	stc1a(Δ18+1)+/+	stc1a(Δ18+1)+/-	stc1a(Δ18+1)-/-	stc1a(Δ18+1)+/+	stc1a(Δ18+1)+/-	stc1a(Δ18+1)-/-	stc1a(Δ18+1)+/+	stc1a(Δ18+1)+/-	stc1a(Δ18+1)-/-
	0	11	1	0	0	0		44	60	176	59	45	48	38	89	28	65	60	44	37	28	31	59	59	148		71	89	211	84	85	81	66	57	55	57	109	100
	7	0	4	0	1	0		50	69	116	30	79	59	80	32	47	44	30	97	35	70	32	55	52	96		35	46	156	86	49	103	49	92	55	102	82	140
	8	2	48	0	0	0		63	60	129	52	52	54	68	32	107	35	39	41	74	57	48	51	68	77		77	77	66	73	83	31	64	72	40	52	43	83
	0	11	10	2	3	4		68	73	81	27	72	81	66	25	54	71	44	30	49	41	39	91	67	90		60	96	95	62	56	81	85	50	115	55	59	139
	7	2	29	0	1	0		40	34	131	90	87	80	81	61	76	74	37	61	58	27	38	40	73	105		78	103	139	62	57	100	98	84		86	72	71
	7	0	26	2	0	0		59	71	93	53	60	110	95	68	117	55	63	101	41	67	40	63	49	78		78	88	117	59	90	76	74	37		64	87	66
	13	17	7	1	1	4		71	47	92	51	61	128	40	61	74	48	39	55	77	52	47	43	50	125		78	73	123	81	57	57	54	57		29	46	89
	3	0	32	0	0	0		49	53	115	42	53	33	43	33	50	51	79	65	83	35	65		77	79		82	89	105	61	120	51	35	82		38	44	99
	0	14	26	1	26	0		54	44	130	74	35	65	48	95	100	63	39	108	97	46	37		83	91		83	40	64	46	58	62		60		42	42	90
	0	11	13	5	9	0		53	79	96	49	45	85	65	53	49		66	79	67	58	61		65	154		59	69	117	70	54	85		60
	0	9	17	3	0	0		28	78	97	47	40	31	95	57	78		39	118	37	48	57		76			76	55	88	48	59	106		63
	0	18	9	0	0	0		46	39	82	31	58	105	50	45			27	84	60	42	62		67			73	79	95	92	100	75		76
	0	0	2	0	0	2		56	84	84	60	46		54	79			58	65	40	40	107		62			56	42	78	105	36			69
	0	8	2	0	8	0		79	57	92	22	73			53			41	39	45	47	99		59			76	49	114	31	98			81
	0	13	33	2	1			40	58	96	37	39			43			56	61		45	82		76				65	87		71			62
	3	0		0	0			50	53	131	39	68			54			62			22	44		75				78	92		61			54
	0	5		0	1			45	74	107	48	68			86			45			72	45		60				50	80		54
	0	0		0	1			43	45	85	55	58			34			39			50	23		43				50	207		56
		0		0	0			58	42	96	44	59			56			50			48			77				63	208		76
		0			2			56	100	62	74	69			82			45			69			48				66	116		45
		0			5			66	47	127	31	81			84			36			36			23				66			78
		0			0			77	79	109		54			52			61			73			69				77			70
		1			0			71	66	126		42			69			88			61			49				58			78
		0			0			42	30	131		33			42			61			48			35				87			126
		0			3			90	66	80		59			82			62			50			62				50			42
		0			0			92	103	94		70						71			69			58				63			75
		0			0			79	35	100		46						66			41							86			60
		0			0			33	55	131		57						43			51							59
		0			0			84		93		29						47			47
		0			0			90				42
		0			0			74				24
		0			0							32
		0			0							56
		0			0							26
		0			0							35
		0			3
		0			0
		0			0
		1			0
		0			0
					2
					0
					3
					0
					6
					0
					0
