# Supplementary material for: Calcium State-Dependent Regulation of Epithelial Cell Quiescence by Stanniocalcin 1a
Source: Front Cell Dev Biol. 2021 Apr 9;9:662915. doi: 10.3389/fcell.2021.662915 (PMC8063699; doi:10.3389/fcell.2021.662915)
Supplement: Supplementary file 10 [file Table_10.XLSX]

## Sheet: Figure 1
	Figure 1A				Figure 1B				Figure 1C				Figure 4D
	stc1a				stc1b				stc2a				stc2b
	0.001mM	0.02mM	0.2mM		0.001mM	0.02mM	0.2mM		0.001mM	0.02mM	0.2mM		0.001mM	0.02mM	0.2mM
	0.0373672	0.367197	0.968293		0.980155	0.732762	1.50226		1.05707	1.07267	1.28427		1.21495	1.19667	1.02111
	0.0593527	0.657244	1.1231		1.37389	1.38152	1.47665		1.95523	1.31036	1.14347		1.57967	2.54855	1.26455
	0.056876	0.269325	0.919545		1.03134	0.66677	0.645691		1.02793	1.00625	0.680956		1.04653	0.734002	0.774441
	Figre 1E				Figure 1F				Figure 1G				Figure 1H
	stc1a				stc1b				stc2a				stc2b
	WT	papp-aa-/-			WT	papp-aa-/-			WT	papp-aa-/-			WT	papp-aa-/-
	0.85458	0.153918			1.10827	0.985247			0.81466	0.872594			1.20065	1.20222
	1.16162	0.0328065			1.09497	1.19651			1.34663	0.87913			0.911068	0.990202
	1.00736	0.168488			0.824042	1.15034			0.911538	0.97755			0.914182	0.993628
